# Supplementary material for: A novel improved total variation algorithm for the elimination of scratch-type defects in high-voltage cable cross-sections
Source: PLoS One. 2024 Apr 16;19(4):e0300260. doi: 10.1371/journal.pone.0300260 (PMC11020849; doi:10.1371/journal.pone.0300260)
Supplement: S1 Data — (ZIP) [file pone.0300260.s001.zip]

Archive with 112 entries (91 files):
- Paper_data/
- Paper_data/Fig_1/
- Paper_data/Fig_1/a.png
- Paper_data/Fig_1/b.png
- Paper_data/Fig_1/c.png
- Paper_data/Fig_2/
- Paper_data/Fig_2/a.png
- Paper_data/Fig_2/b.png
- Paper_data/Fig_3/
- Paper_data/Fig_3/1_column/
- Paper_data/Fig_3/1_column/1.jpg
- Paper_data/Fig_3/1_column/2.jpg
- Paper_data/Fig_3/1_column/3.jpg
- Paper_data/Fig_3/1_column/4.jpg
- Paper_data/Fig_3/1_column/5.jpg
- Paper_data/Fig_3/1_column/6.jpg
- Paper_data/Fig_3/1_column/7.jpg
- Paper_data/Fig_3/1_column/8.jpg
- Paper_data/Fig_3/2_column/
- Paper_data/Fig_3/2_column/1.jpg
- Paper_data/Fig_3/2_column/2.jpg
- Paper_data/Fig_3/2_column/3.jpg
- Paper_data/Fig_3/2_column/4.jpg
- Paper_data/Fig_3/2_column/5.jpg
- Paper_data/Fig_3/2_column/6.jpg
- Paper_data/Fig_3/2_column/7.jpg
- Paper_data/Fig_3/2_column/8.jpg
- Paper_data/Fig_3/3_column/
- Paper_data/Fig_3/3_column/1.jpg
- Paper_data/Fig_3/3_column/2.jpg
- Paper_data/Fig_3/3_column/3.jpg
- Paper_data/Fig_3/3_column/4.jpg
- Paper_data/Fig_3/3_column/5.jpg
- Paper_data/Fig_3/3_column/6.jpg
- Paper_data/Fig_3/3_column/7.jpg
- Paper_data/Fig_3/3_column/8.jpg
- Paper_data/Fig_3/4_column/
- Paper_data/Fig_3/4_column/1.jpg
- Paper_data/Fig_3/4_column/2.jpg
- Paper_data/Fig_3/4_column/3.jpg
- Paper_data/Fig_3/4_column/4.jpg
- Paper_data/Fig_3/4_column/5.jpg
- Paper_data/Fig_3/4_column/6.jpg
- Paper_data/Fig_3/4_column/7.jpg
- Paper_data/Fig_3/4_column/8.jpg
- Paper_data/Fig_3/5_column/
- Paper_data/Fig_3/5_column/1.jpg
- Paper_data/Fig_3/5_column/2.jpg
- Paper_data/Fig_3/5_column/3.jpg
- Paper_data/Fig_3/5_column/4.jpg
- Paper_data/Fig_3/5_column/5.jpg
- Paper_data/Fig_3/5_column/6.jpg
- Paper_data/Fig_3/5_column/7.jpg
- Paper_data/Fig_3/5_column/8.jpg
- Paper_data/Fig_4/
- Paper_data/Fig_4/a/
- Paper_data/Fig_4/a/1.png
- Paper_data/Fig_4/a/2.png
- Paper_data/Fig_4/a/3.png
- Paper_data/Fig_4/a/4.png
- Paper_data/Fig_4/a/5.png
- Paper_data/Fig_4/b/
- Paper_data/Fig_4/b/1.png
- Paper_data/Fig_4/b/2.png
- Paper_data/Fig_4/b/3.png
- Paper_data/Fig_4/b/4.png
- Paper_data/Fig_4/b/5.png
- Paper_data/Fig_4/c/
- Paper_data/Fig_4/c/1.png
- Paper_data/Fig_4/c/2.png
- Paper_data/Fig_4/c/3.png
- Paper_data/Fig_4/c/4.png
- Paper_data/Fig_4/c/5.png
- Paper_data/Fig_5/
- Paper_data/Fig_5/a/
- Paper_data/Fig_5/a/1.png
- Paper_data/Fig_5/a/2.png
- Paper_data/Fig_5/a/3.png
- Paper_data/Fig_5/a/4.png
- Paper_data/Fig_5/a/5.png
- Paper_data/Fig_5/b/
- Paper_data/Fig_5/b/1.png
- Paper_data/Fig_5/b/2.png
- Paper_data/Fig_5/b/3.png
- Paper_data/Fig_5/b/4.png
- Paper_data/Fig_5/b/5.png
- Paper_data/Fig_5/c/
- Paper_data/Fig_5/c/1.png
- Paper_data/Fig_5/c/2.png
- Paper_data/Fig_5/c/3.png
- Paper_data/Fig_5/c/4.png
- Paper_data/Fig_5/c/5.png
- Paper_data/Fig_6/
- Paper_data/Fig_6/a/
- Paper_data/Fig_6/a/1.png
- Paper_data/Fig_6/a/2.png
- Paper_data/Fig_6/a/3.png
- Paper_data/Fig_6/a/4.png
- Paper_data/Fig_6/a/5.png
- Paper_data/Fig_6/b/
- Paper_data/Fig_6/b/1.png
- Paper_data/Fig_6/b/2.png
- Paper_data/Fig_6/b/3.png
- Paper_data/Fig_6/b/4.png
- Paper_data/Fig_6/b/5.png
- Paper_data/Fig_6/c/
- Paper_data/Fig_6/c/1.png
- Paper_data/Fig_6/c/2.png
- Paper_data/Fig_6/c/3.png
- Paper_data/Fig_6/c/4.png
- Paper_data/Fig_6/c/5.png
- Paper_data/flowchart.png
